# Supplementary material for: Modeling the Probability of HIV Infection over Time in High-Risk Seronegative Participants Receiving Placebo in Five Randomized Double-Blind Placebo-Controlled HIV Pre-Exposure Prophylaxis Trials: A Patient-Level Pooled Analysis
Source: Pharmaceutics. 2022 Aug 27;14(9):1801. doi: 10.3390/pharmaceutics14091801 (PMC9504389; doi:10.3390/pharmaceutics14091801)
Supplement: Supplementary file 1 [file pharmaceutics-14-01801-s001.zip]

Archive with 1 entries (1 files):
- pharmaceutics-1764582-supplementary.pdf
